# Supplementary material for: Thonningianin A ameliorated renal interstitial fibrosis in diabetic nephropathy mice by modulating gut microbiota dysbiosis and repressing inflammation
Source: Front Pharmacol. 2024 Aug 13;15:1389654. doi: 10.3389/fphar.2024.1389654 (PMC11347433; doi:10.3389/fphar.2024.1389654)
Supplement: Supplementary file 1 [file DataSheet1.ZIP]

Archive with 59 entries (44 files):
- WB/
- WB/Figure2/
- WB/Figure2/E-cadherin/
- WB/Figure2/E-cadherin/E-cadherin-1-1.tif
- WB/Figure2/E-cadherin/E-cadherin-1.tif
- WB/Figure2/E-cadherin/E-cadherin-2-1.tif
- WB/Figure2/E-cadherin/E-cadherin-2.tif
- WB/Figure2/α-SMA/
- WB/Figure2/α-SMA/α-SMA 1-1.tif
- WB/Figure2/α-SMA/α-SMA 1.tif
- WB/Figure2/α-SMA/α-SMA 2-1.tif
- WB/Figure2/α-SMA/α-SMA 2.tif
- WB/Figure2/β-actin/
- WB/Figure2/β-actin/β-actin 1-1.tif
- WB/Figure2/β-actin/β-actin 1.tif
- WB/Figure2/β-actin/β-actin 2-1.tif
- WB/Figure2/β-actin/β-actin 2.tif
- WB/Figure4/
- WB/Figure4/ASC/
- WB/Figure4/ASC/ASC 1-1.tif
- WB/Figure4/ASC/ASC 1.tif
- WB/Figure4/ASC/ASC 2-1.tif
- WB/Figure4/ASC/ASC 2.tif
- WB/Figure4/Caspase1/
- WB/Figure4/Caspase1/Caspase1-1-1.tif
- WB/Figure4/Caspase1/Caspase1-1.tif
- WB/Figure4/Caspase1/Caspase1-2-1.tif
- WB/Figure4/Caspase1/Caspase1-2.tif
- WB/Figure4/NLRP3/
- WB/Figure4/NLRP3/NLRP3 1-1.tif
- WB/Figure4/NLRP3/NLRP3 1.tif
- WB/Figure4/NLRP3/NLRP3 2-1.tif
- WB/Figure4/NLRP3/NLRP3 2.tif
- WB/Figure4/β-actin/
- WB/Figure4/β-actin/β-actin 3-1.tif
- WB/Figure4/β-actin/β-actin 3.tif
- WB/Figure4/β-actin/β-actin 4-1.tif
- WB/Figure4/β-actin/β-actin 4.tif
- WB/Figure5/
- WB/Figure5/Claudin-1/
- WB/Figure5/Claudin-1/Claudin-1-1-1一.tif
- WB/Figure5/Claudin-1/Claudin-1-1.tiff
- WB/Figure5/Claudin-1/Claudin-1-2-1一.tif
- WB/Figure5/Claudin-1/Claudin-1-2.tiff
- WB/Figure5/Occludin/
- WB/Figure5/Occludin/Occludin-1-1.tif
- WB/Figure5/Occludin/Occludin-1.tiff
- WB/Figure5/Occludin/Occludin-2.tif
- WB/Figure5/Occludin/Occludin-2.tiff
- WB/Figure5/ZO-1/
- WB/Figure5/ZO-1/ZO-1-1-1.tif
- WB/Figure5/ZO-1/ZO-1-1.tiff
- WB/Figure5/ZO-1/ZO-1-2-1.tif
- WB/Figure5/ZO-1/ZO-1-2.tiff
- WB/Figure5/β-actin/
- WB/Figure5/β-actin/β-actin 5-1.tif
- WB/Figure5/β-actin/β-actin 5.tiff
- WB/Figure5/β-actin/β-actin 6-1.tif
- WB/Figure5/β-actin/β-actin 6.tiff
